# Supplementary material for: Coordination of Zika Virus Infection and Viroplasm Organization by Microtubules and Microtubule-Organizing Centers
Source: Cells. 2021 Nov 27;10(12):3335. doi: 10.3390/cells10123335 (PMC8699624; doi:10.3390/cells10123335)
Supplement: Supplementary file 1 [file cells-10-03335-s001.zip]

Archive with 3 entries (2 files):
- cells-1398514-supplementary/
- cells-1398514-supplementary/Movie S1.mp4
- cells-1398514-supplementary/Supplemental Materials.pdf
